# Supplementary material for: Identification of the Principle of Taste Sensors to Detect Non-Charged Bitter Substances by 1H-NMR Measurement
Source: Sensors (Basel). 2022 Mar 28;22(7):2592. doi: 10.3390/s22072592 (PMC9002987; doi:10.3390/s22072592)
Supplement: Supplementary file 1 [file sensors-22-02592-s001.zip]

Archive with 1 entries (1 files):
- sensors-1628627-supplementary.pdf
